# Supplementary material for: Representing Kidney Development Using the Gene Ontology
Source: PLoS One. 2014 Jun 18;9(6):e99864. doi: 10.1371/journal.pone.0099864 (PMC4062467; doi:10.1371/journal.pone.0099864)
Supplement: File S1 — includes Tables S1 to S9 presented in separate tabs of an Excel spreadsheet, representing the input gene product list and the output of the GO term enrichment analyses from GO-Elite and Ontologizer Enrichment tools using the 2009 and 2012 annotation and Gene Ontology datasets for the differentially expressed gene products in the Baelde 2004 study. A description tab entitled ‘Tables S2–S9 Description’, has been included, defining the output from the GO-Elite and Ontologizer GO term enrichment tools presented in Tables S2–S9. Table S1. Input protein list. Mapping of the gene product identifiers from the Baelde 2004 study to UniProtKB accession numbers. Most of the differentially expressed gene products in DN glomeruli were mapped to a UniProtKB accession number and those that could not be mapped were not annotated and are not included in the table. Table S2. GO-Elite analysis on up-regulated proteins in DN glomeruli, using the 2009 Gene Ontology and annotation sets. Results from the GO-Elite enrichment analysis tool on the up-regulated proteins from the Baelde using the Gene Ontology and Annotation files from March 2009; showing significantly enriched GO terms. The boldface terms are referred to in the manuscript text. The “Study” column shows the number of proteins in the input list with an annotation to the given term. The “Population” column shows the number of proteins in the background list with an annotation to the given term. Table S3. Ontologizer analysis on up-regulated proteins in DN glomeruli, using the 2009 Gene Ontology and annotation sets. Results from the Ontologizer enrichment analysis tool on the up-regulated proteins from the Baelde list, using the Gene Ontology and Annotation files from March 2009; showing significantly enriched GO terms. The boldface terms are referred to in the manuscript text. The “Population” column shows the number of proteins in the background list with an annotation to the given term. The “Study” column shows the num [file pone.0099864.s001.xlsx]

## Sheet: Table S1 Input List
Table S1: Input protein list. Mapping of the gene product identifiers from the Baelde 2004 study to UniProtKB accession numbers. Most of the differentially expressed gene productsin DN glomeruli were mapped to a UniProtKB accession number and those that could not be mapped were not annotated and are not included in the table.
Top 48 of the Most Increased Genes in Diabetic Versus Control Glomerular Samples			Top 45 of the Most Decreased Genes in Diabetic Versus Control Glomerular Samples
Accession No. in Baelde	UniProtKB mapping	Gene name	Accession No. in Baelde	UniProtKB mapping	Gene name
U96078	Q12794	HYAL1	L76465	P15428	HPGD
M16941	P13761	HLA-DRB1	M11810	P00973	OAS1
U02388	P78329	CYP4F2	M63978	P15692	VEGFA
X85030	P20807	CAPN3	M22489	P12643	BMP2
D17793	P42330	AKR1C3	Y16241	O76041	NEBL
U19599	Q07812	BAX	AF042377	O60547	GMDS
X58288	P28827	PTPRM	Z48541	Q16827	PTPRO
D83402	Q6LEN2	PTGIS	J03779	P08473	MME
AB020722	O94989	ARHGEF15	L13698	P54826	GAS1
M25915	P10909	CLU	L12468	Q07075	ENPEP
J05257	P16444	DPEP1	X59065	Q6LBM3	fgf
X16832	P09668	CTSH	U49392	P55008	AIF1
D13640	P49593	PPM1F	Y07593	P78310	CXADR
D87002	Q14390	GGTLC2	AB014524	Q8NEV8	EXPH5
D87002	Q5NV78	POM121-like 2	D78014	Q14195	DPYSL3
D87002	Q5NV77	POM121-like 1	AF078096	Q12948	FOXC1
AB018258	O94823	ATP10B	X81053	P53420	COL4A4
U95299	Q99466	NOTCH4	X04371	P00973	OAS1
L48215	P68871	HBB	AB029000	Q8IWU6	SULF1
L11702	P80108	GPLD1	U17034	Q13018	PLA2R1
U09577	Q12891	HYAL2	L28997	P40616	ARL1
Y07846	Q99501	GAS2L1	U65887	Q92903	CDS1
X64559	P05452	CLEC3B	S37730	P18065	IGFBP2
L13720	Q14393	GAS6	X73608	Q08629	SPOCK1
M73554	P24385	CCND1	U24152	Q13153	PAK1
M93311	P25713	MT3	X14034	P16885	PLCG2
J03910	P13640	MT1G	AF047419	O43680	TCF21
X58022	P24387	CRHBP	M97935	P42224	STAT1
D90144	P10147	CCL3	L17418	P17927	CR1
L33930	P25063	CD24	AB014605	Q86UL8	MAGI2
AB009698	Q4U2R8	SLC22A6	X74819	P45379	TNNT2
U67733	O00408	PDE2A	U42360	Q13454	TUSC3
U45973	Q9BT40	NPP5K	J02931	P13726	F3
X07732	P05981	HPN	M97936	P42224	STAT1
U03056	Q12794	HYAL1	L25124	P35408	PTGER4
M13929	P01106	MYC	AF022375	P15692	VEGFA
M13929	Q7KZ54	ORF 114	AB022918	Q9Y274	ST3GAL6
U21931	P09467	FBP1	AB006746	O15162	PLSCR1
L06139	Q02763	TEK	U18934	Q06418	TYRO3
S53911	P28906	CD34	AJ001381	O43795	MYO1B
U41518	P29972	AQP1	D17517	Q06418	TYRO3
U11863	P19801	ABP1	Y08374	P36222	CHI3L1
AJ001015	O60895	RAMP2	M62424	P25116	F2R
AF004230	A2IXV4	LILRB1	J02611	P05090	APOD
U40391	Q16613	AANAT	AI207842	P41222	PTGDS
X65784	Q16161	CMAR
AI762547	P16298	PPP3CB
AI017574	P50238	CRIP1

## Sheet: Tables S2-S9 Description
Tables S2 to S9 show the full set of significantly enriched terms from each of the analyses performed on the differentially expressed gene products using the 2009 and 2012 Gene Ontology and annotation sets.
Two different analysis tools were used; GO-Elite and Ontologizer.
The annotation files, ontology files, input and background lists that were used for each analysis are shown at the top of each spreadsheet together with the statistical method used for each analysis.
The location of the annotation and ontology files is shown in the "Methods" section of the main manuscript.

## Sheet: Table S2 GO-E_Upreg2009
Table S2: GO-Elite analysis on up-regulated proteins in DN glomeruli, using the 2009 Gene Ontology and annotation sets. Results from the GO-Elite enrichment analysis tool on the up-regulated proteins from the Baelde using the Gene Ontology and Annotation files from March 2009; showing significantly enriched GO terms. The boldface terms are referred to in the manuscript text. The "Study" column sh…
Tool: GO-Elite
Input protein list: "Increased" UniProtKB accessions from Table S1
Background list: the unique list of protein accessions in the annotation file
Ontology file: gene_ontology5Mar2009.obo
Annotation file: UP2GOIDhuman5Mar2009.txt
Analysis method: ORA pruned analysis with Benjamin-Hochberg multiple test correction. p=<0.1
GO ID	GO Term Name	Study	Population	Z Score	AdjustedP	Rank
GO:0008637	apoptotic mitochondrial changes	3	23	12.498	0.0388659	1
GO:0008629	induction of apoptosis by intracellular signals	3	44	8.8852	0.0388659	2
GO:0006690	icosanoid metabolic process	3	44	8.8852	0.0388659	3
GO:0006875	cellular metal ion homeostasis	4	164	5.7501	0.0388659	4
GO:2000026	regulation of multicellular organismal development	6	355	5.60655	0.0388659	5
GO:0051093	negative regulation of developmental process	4	186	5.32283	0.0388659	6
GO:0060284	regulation of cell development	3	137	4.65566	0.0388659	7
GO:0042127	regulation of cell proliferation	7	624	4.55084	0.0388659	8
GO:0009314	response to radiation	3	147	4.45499	0.0388659	9
GO:0016337	cell-cell adhesion	4	260	4.28379	0.0388659	10
GO:0042221	response to chemical stimulus	8	927	3.9499	0.0388659	11
GO:0022603	regulation of anatomical structure morphogenesis	3	181	3.89354	0.0388659	12
GO:0008283	cell proliferation	4	340	3.53882	0.0388659	13
GO:0006915	apoptosis	4	382	3.23561	0.0388659	14
GO:0002376	immune system process	7	955	3.17213	0.0388659	15
GO:0009308	amine metabolic process	4	410	3.05676	0.0388659	16
GO:0031325	positive regulation of cellular metabolic process	5	591	3.03743	0.0388659	17
GO:0043085	positive regulation of catalytic activity	4	422	2.9849	0.0388659	18
GO:0006916	anti-apoptosis	3	171	4.04249	0.066216	19
GO:0044283	small molecule biosynthetic process	4	392	3.16983	0.066216	20
GO:0040011	locomotion	4	410	3.05676	0.066216	21
GO:0030030	cell projection organization	3	194	3.71598	0.0874484	22

## Sheet: Table S3 Ont_Upreg2009
Table S3: Ontologizer analysis on up-regulated proteins in DN glomeruli, using the 2009 Gene Ontology and annotation sets. Results from the Ontologizer enrichment analysis tool on the up-regulated proteins from the Baelde list, using the Gene Ontology and Annotation files from March 2009; showing significantly enriched GO terms. The boldface terms are referred to in the manuscript text. The "Popu…
Tool: Ontologizer
Input protein list: "Increased" UniProtKB accessions from Table S1
Background list: the unique list of protein accessions in the annotation file
Ontology file: gene_ontology5Mar2009.obo
Annotation file: gene_association.goa_human.72_5Mar2009
Analysis method: parent-child intersection analysis with single step Westfall-Young multiple test correction. p=<0.1
GO ID and GO Term Name	Population	Study	p.adjusted	Rank
GO:0070227 lymphocyte apoptosis	10	3	1.02e-05	1
GO:0008283 cell proliferation	924	10	0.000269	2
GO:0006997 nucleus organization	42	3	0.000302	3
GO:0007005 mitochondrion organization	98	3	0.00374407	4
GO:0008629 induction of apoptosis by intracellular signals	43	3	0.00633042	5
GO:0042221 response to chemical stimulus	798	7	0.00731327	6
GO:0065008 regulation of biological quality	1275	8	0.00731427	7
GO:0006690 icosanoid metabolic process	41	3	0.00776006	8
GO:0019538 protein metabolic process	2909	11	0.00865195	9
GO:0043473 pigmentation	48	2	0.00868944	10
GO:0006807 nitrogen compound metabolic process	396	5	0.00937051	11
GO:0040011 locomotion	454	5	0.0101268	12
GO:0002376 immune system process	1167	8	0.0184933	13
GO:0006800 oxygen and reactive oxygen species metabolic process	63	2	0.0185296	14
GO:0051674 localization of cell	491	5	0.0187577	15
GO:0050793 regulation of developmental process	1132	9	0.0200918	16
GO:0016337 cell-cell adhesion	290	4	0.0206012	17
GO:0048511 rhythmic process	90	2	0.0285573	18
GO:0001666 response to hypoxia	80	2	0.0385222	19
GO:0006915 apoptotic process	109	3	0.0391703	20
GO:0022411 cellular component disassembly	99	2	0.0468806	21
GO:0048771 tissue remodeling	99	2	0.0491357	22
GO:0009628 response to abiotic stimulus	253	3	0.0499662	23
GO:0052547 regulation of peptidase activity	70	2	0.0542075	24
GO:0005975 carbohydrate metabolic process	509	4	0.0551034	25
GO:0006259 DNA metabolic process	501	2	0.0559823	26
GO:0048518 positive regulation of biological process	1456	7	0.0664505	27
GO:0001777 T cell homeostatic proliferation	3	2	0.0666667	28
GO:0006629 lipid metabolic process	787	5	0.0691996	29
GO:0048519 negative regulation of biological process	1469	7	0.0692431	30
GO:0032787 monocarboxylic acid metabolic process	269	4	0.0748	31
GO:0051093 negative regulation of developmental process	456	7	0.0764941	32
GO:0045884 regulation of survival gene product expression	19	2	0.0822115	33
GO:0019725 cellular homeostasis	390	5	0.0831852	34
GO:0008624 induction of apoptosis by extracellular signals	41	2	0.0841252	35
GO:0007050 cell cycle arrest	96	2	0.0845083	36
GO:0048878 chemical homeostasis	406	5	0.0852886	37
GO:0043412 macromolecule modification	1520	6	0.0858393	38
GO:0006082 organic acid metabolic process	517	4	0.0902466	39
GO:0007423 sensory organ development	180	3	0.0909692	40
GO:0009605 response to external stimulus	767	5	0.0980511	41
GO:0009607 response to biotic stimulus	335	3	0.0992533	42

## Sheet: Table S4 GO-E_Downreg2009
Table S4: GO-Elite analysis on down-regulated proteins in DN glomeruli, using the 2009 Gene Ontology and annotation sets. Results from the GO-Elite enrichment analysis tool on the down-regulated proteins from the Baelde list, using the Gene Ontology and Annotation files from March 2009; showing significantly enriched GO terms. The "Study" column shows the number of proteins in the input list with…
Tool: GO-Elite
Input protein list: "Decreased" UniProtKB accessions from Table S1
Background list: the unique list of protein accessions in the annotation file
Ontology file: gene_ontology5Mar2009.obo
Annotation file: UP2GOIDhuman5Mar2009.txt
Analysis method: ORA pruned analysis with Benjamin-Hochberg multiple test correction. p=<0.1
GO ID	GO Term Name	Study	Population	Z Score	AdjustedP	Rank
GO:0050679	positive regulation of epithelial cell proliferation	3	38	9.85281	0.0478884	1
GO:0048729	tissue morphogenesis	4	96	8.0556	0.0478884	2
GO:0001525	angiogenesis	3	95	5.95942	0.0478884	3
GO:0045786	negative regulation of cell cycle	5	246	5.92807	0.0478884	4
GO:0023056	positive regulation of signaling	5	254	5.81098	0.0478884	5
GO:0010647	positive regulation of cell communication	5	255	5.79671	0.0478884	6
GO:0007167	enzyme linked receptor protein signaling pathway	5	273	5.55242	0.0478884	7
GO:0018193	peptidyl-amino acid modification	3	121	5.17027	0.0478884	8
GO:0048584	positive regulation of response to stimulus	5	350	4.71461	0.0478884	9
GO:0051345	positive regulation of hydrolase activity	3	145	4.62998	0.0478884	10
GO:0009887	organ morphogenesis	4	245	4.60282	0.0478884	11
GO:0051239	regulation of multicellular organismal process	7	668	4.48422	0.0478884	12
GO:0008285	negative regulation of cell proliferation	4	296	4.04986	0.0478884	13
GO:0043067	regulation of programmed cell death	6	612	3.93103	0.0478884	14
GO:0044255	cellular lipid metabolic process	5	459	3.88189	0.0478884	15
GO:0008283	cell proliferation	4	340	3.66759	0.0478884	16
GO:0005975	carbohydrate metabolic process	5	501	3.62857	0.0478884	17
GO:0048856	anatomical structure development	9	1344	3.4853	0.0478884	18
GO:0007267	cell-cell signaling	4	448	2.9564	0.0478884	19
GO:0048869	cellular developmental process	6	1085	2.28098	0.0478884	20
GO:0001775	cell activation	3	216	3.5673	0.0844646	21

## Sheet: Table S5 Ont_Downreg2009
Table S5: Ontologizer analysis on down-regulated proteins in DN glomeruli, using the 2009 Gene Ontology and annotation sets. Results from the Ontologizer enrichment analysis tool on the down-regulated proteins from the Baelde list, using the Gene Ontology and Annotation files from March 2009; showing significantly enriched GO terms. The boldface terms are referred to in the manuscript text. The "…
Tool: Ontologizer
Input protein list: "Decreased" UniProtKB accessions from Table S1
Background list: the unique list of protein accessions in the annotation file
Ontology file: gene_ontology5Mar2009.obo
Annotation file: gene_association.goa_human.72_5Mar2009
Analysis method: parent-child intersection analysis with single step Westfall-Young multiple test correction. p=<0.1
GO ID and Term Name	Population	Study	p.adjusted	Rank
GO:0048771 tissue remodeling	99	4	0.00120567	1
GO:0008283 cell proliferation	924	9	0.00124838	2
GO:0032502 developmental process	3459	18	0.00217413	3
GO:0032501 multicellular organismal process	3832	19	0.00271331	4
GO:0040007 growth	368	5	0.00305511	5
GO:0007167 enzyme linked receptor protein signaling pathway	392	6	0.00413399	6
GO:0005975 carbohydrate metabolic process	509	6	0.0041612	7
GO:0007154 cell communication	4006	20	0.00473733	8
GO:0051674 localization of cell	491	6	0.00567102	9
GO:0043062 extracellular structure organization	120	3	0.0101924	10
GO:0035295 tube development	143	4	0.0130135	11
GO:0050817 coagulation	102	3	0.0130142	12
GO:0019538 protein metabolic process	2909	12	0.0134763	13
GO:0001655 urogenital system development	77	3	0.0150867	14
GO:0007259 JAK-STAT cascade	62	2	0.0179905	15
GO:0009605 response to external stimulus	767	7	0.019025	16
GO:0043412 macromolecule modification	1520	8	0.0190309	17
GO:0045165 cell fate commitment	117	3	0.0232469	18
GO:0048010 vascular endothelial growth factor receptor signaling pathway	17	2	0.023781	19
GO:0048511 rhythmic process	90	2	0.0248762	20
GO:0048762 mesenchymal cell differentiation	46	2	0.0260056	21
GO:0051704 multi-organism process	629	5	0.0269272	22
GO:0007050 cell cycle arrest	96	2	0.0319227	23
GO:0006629 lipid metabolic process	787	6	0.0320146	24
GO:0065007 biological regulation	7263	26	0.0322437	25
GO:0048583 regulation of response to stimulus	269	4	0.0329311	26
GO:0040011 locomotion	454	4	0.0341564	27
GO:0048856 anatomical structure development	2340	16	0.0389022	28
GO:0046165 alcohol biosynthetic process	40	2	0.039196	29
GO:0006690 icosanoid metabolic process	41	2	0.0399941	30
GO:0060415 muscle tissue morphogenesis	25	2	0.0406449	31
GO:0051240 positive regulation of multicellular organismal process	151	3	0.0418606	32
GO:0006040 amino sugar metabolic process	30	2	0.0434708	33
GO:0009100 glycoprotein metabolic process	157	2	0.0494951	34
GO:0048518 positive regulation of biological process	1456	9	0.049615	35
GO:0006793 phosphorus metabolic process	1013	6	0.054823	36
GO:0018193 peptidyl-amino acid modification	172	3	0.0578225	37
GO:0050878 regulation of body fluid levels	131	3	0.05824	38
GO:0001775 cell activation	310	3	0.0644788	39
GO:0065008 regulation of biological quality	1275	8	0.0713899	40
GO:0050896 response to stimulus	3203	13	0.0770803	41
GO:0001763 morphogenesis of a branching structure	57	2	0.0820175	42
GO:0003006 developmental process involved in reproduction	115	2	0.0821429	43
GO:0050673 epithelial cell proliferation	51	2	0.083869	44
GO:0003013 circulatory system process	201	2	0.0884652	45
GO:0001944 vasculature development	236	4	0.0897312	46
GO:0016265 death	956	8	0.0945325	47
GO:0044238 primary metabolic process	7260	23	0.0997946	48

## Sheet: Table S6 GO-E_Upreg2012
Table S6: GO-Elite analysis on up-regulated proteins in DN glomeruli, using the 2012 Gene Ontology and annotation sets. Results from the GO-Elite enrichment analysis tool on the up-regulated proteins from the Baelde list, using the Gene Ontology and Annotation files from March 2012; showing significantly enriched GO terms. The boldface terms are referred to in the manuscript text and the italiciz…
Tool: GO-Elite
Input protein list: "Increased" UniProtKB accessions from Table S1
Background list: the unique list of protein accessions in the annotation file
Ontology file: gene_ontology20Mar2012.obo
Annotation file: UP2GOIDhuman19Mar2012.txt
Analysis method: ORA pruned analysis with Benjamin-Hochberg multiple test correction. p=<0.1
GO ID	GO Term Name	Study	Population	Z Score	AdjustedP	Rank
GO:0035690	cellular response to drug	10	35	53.2253	0.0108759	1
GO:0071493	cellular response to UV-B	3	5	42.3097	0.0108759	2
GO:0071280	cellular response to copper ion	3	5	42.3097	0.0108759	3
GO:0071732	cellular response to nitric oxide	3	7	35.7351	0.0108759	4
GO:2000351	regulation of endothelial cell apoptosis	4	13	34.9334	0.0108759	5
GO:0003014	renal system process	8	76	28.7347	0.0108759	6
GO:0097066	response to thyroid hormone stimulus	3	11	28.4698	0.0108759	7
GO:0035774	positive regulation of insulin secretion involved in cellular response to glucose stimulus	3	12	27.249	0.0108759	8
GO:0071277	cellular response to calcium ion	5	34	26.9111	0.0108759	9
GO:0051851	modification by host of symbiont morphology or physiology	4	25	25.1182	0.0108759	10
GO:0071276	cellular response to cadmium ion	3	16	23.5677	0.0108759	11
GO:0015669	gas transport	3	17	22.8566	0.0108759	12
GO:0045766	positive regulation of angiogenesis	7	93	22.6462	0.0108759	13
GO:0071320	cellular response to cAMP	4	33	21.8204	0.0108759	14
GO:0010634	positive regulation of epithelial cell migration	3	19	21.6061	0.0108759	15
GO:0032689	negative regulation of interferon-gamma production	3	20	21.0522	0.0108759	16
GO:0051896	regulation of protein kinase B signaling cascade	6	83	20.5334	0.0108759	17
GO:0071347	cellular response to interleukin-1	4	41	19.5384	0.0108759	18
GO:0071356	cellular response to tumor necrosis factor	5	74	18.1021	0.0108759	19
GO:0045862	positive regulation of proteolysis	5	83	17.063	0.0108759	20
GO:0043114	regulation of vascular permeability	3	33	16.3198	0.0108759	21
GO:0046677	response to antibiotic	4	60	16.0769	0.0108759	22
GO:0001836	release of cytochrome c from mitochondria	3	34	16.0727	0.0108759	23
GO:0032101	regulation of response to external stimulus	11	444	15.9024	0.0108759	24
GO:0017144	drug metabolic process	3	38	15.1834	0.0108759	25
GO:0070848	response to growth factor stimulus	7	206	14.9857	0.0108759	26
GO:0071495	cellular response to endogenous stimulus	12	590	14.936	0.0108759	27
GO:0043491	protein kinase B signaling cascade	3	40	14.7893	0.0108759	28
GO:0043281	regulation of caspase activity	7	212	14.7601	0.0108759	29
GO:0034614	cellular response to reactive oxygen species	4	72	14.6333	0.0108759	30
GO:0051492	regulation of stress fiber assembly	3	42	14.4234	0.0108759	31
GO:0010942	positive regulation of cell death	13	752	14.2276	0.0108759	32
GO:0071456	cellular response to hypoxia	3	46	13.764	0.0108759	33
GO:0031330	negative regulation of cellular catabolic process	3	48	13.4653	0.0108759	34
GO:0050707	regulation of cytokine secretion	4	86	13.3436	0.0108759	35
GO:0032680	regulation of tumor necrosis factor production	4	90	13.0309	0.0108759	36
GO:0010043	response to zinc ion	3	53	12.7934	0.0108759	37
GO:0006690	icosanoid metabolic process	4	94	12.7381	0.0108759	38
GO:2000106	regulation of leukocyte apoptosis	3	54	12.6702	0.0108759	39
GO:0050679	positive regulation of epithelial cell proliferation	5	149	12.573	0.0108759	40
GO:0061097	regulation of protein tyrosine kinase activity	3	56	12.4337	0.0108759	41
GO:0048146	positive regulation of fibroblast proliferation	3	56	12.4337	0.0108759	42
GO:0051093	negative regulation of developmental process	11	697	12.4233	0.0108759	43
GO:0031669	cellular response to nutrient levels	5	158	12.1882	0.0108759	44
GO:0070374	positive regulation of ERK1 and ERK2 cascade	4	103	12.142	0.0108759	45
GO:0010675	regulation of cellular carbohydrate metabolic process	4	105	12.0199	0.0108759	46
GO:0033993	response to lipid	4	107	11.9012	0.0108759	47
GO:0050878	regulation of body fluid levels	10	628	11.8959	0.0108759	48
GO:0045428	regulation of nitric oxide biosynthetic process	3	63	11.6956	0.0108759	49
GO:0010594	regulation of endothelial cell migration	3	63	11.6956	0.0108759	50
GO:0030308	negative regulation of cell growth	5	172	11.6496	0.0108759	51
GO:0010628	positive regulation of gene expression	15	1427	11.5346	0.0108759	52
GO:0051924	regulation of calcium ion transport	5	177	11.4726	0.0108759	53
GO:0051224	negative regulation of protein transport	4	115	11.4571	0.0108759	54
GO:0033135	regulation of peptidyl-serine phosphorylation	3	68	11.2388	0.0108759	55
GO:0050673	epithelial cell proliferation	3	71	10.9879	0.0108759	56
GO:0048524	positive regulation of viral reproduction	3	73	10.8291	0.0108759	57
GO:0010952	positive regulation of peptidase activity	4	130	10.736	0.0108759	58
GO:0080134	regulation of response to stress	10	782	10.5033	0.0108759	59
GO:0009187	cyclic nucleotide metabolic process	3	78	10.4589	0.0108759	60
GO:0051129	negative regulation of cellular component organization	7	402	10.4404	0.0108759	61
GO:0042592	homeostatic process	13	1328	10.2699	0.0108759	62
GO:0048585	negative regulation of response to stimulus	10	821	10.2119	0.0108759	63
GO:0008217	regulation of blood pressure	4	147	10.0536	0.0108759	64
GO:0002274	myeloid leukocyte activation	3	85	9.99575	0.0108759	65
GO:0006887	exocytosis	5	230	9.95942	0.0108759	66
GO:0051048	negative regulation of secretion	4	152	9.87455	0.0108759	67
GO:0032502	developmental process	27	5516	9.76412	0.0108759	68
GO:0006811	ion transport	10	973	9.24086	0.0108759	69
GO:0010605	negative regulation of macromolecule metabolic process	13	1582	9.23154	0.0108759	70
GO:0002768	immune response-regulating cell surface receptor signaling pathway	4	173	9.20737	0.0108759	71
GO:0007050	cell cycle arrest	4	182	8.95657	0.0108759	72
GO:0030856	regulation of epithelial cell differentiation	3	106	8.88844	0.0108759	73
GO:2000027	regulation of organ morphogenesis	4	186	8.85083	0.0108759	74
GO:0031647	regulation of protein stability	3	107	8.84384	0.0108759	75
GO:0031327	negative regulation of cellular biosynthetic process	11	1258	8.79935	0.0108759	76
GO:0006518	peptide metabolic process	3	113	8.58852	0.0108759	77
GO:0000165	MAPKKK cascade	4	199	8.52886	0.0108759	78
GO:0016311	dephosphorylation	4	203	8.43588	0.0108759	79
GO:0051495	positive regulation of cytoskeleton organization	3	118	8.39047	0.0108759	80
GO:0050900	leukocyte migration	4	205	8.39038	0.0108759	81
GO:0031328	positive regulation of cellular biosynthetic process	12	1596	8.37572	0.0108759	82
GO:0009581	detection of external stimulus	3	120	8.31465	0.0108759	83
GO:0009612	response to mechanical stimulus	4	209	8.3013	0.0108759	84
GO:0009615	response to virus	4	215	8.17221	0.0108759	85
GO:0051240	positive regulation of multicellular organismal process	7	620	8.14864	0.0108759	86
GO:0051172	negative regulation of nitrogen compound metabolic process	10	1199	8.13682	0.0108759	87
GO:0031960	response to corticosteroid stimulus	4	223	8.008	0.0108759	88
GO:0051259	protein oligomerization	5	341	7.99858	0.0108759	89
GO:0030336	negative regulation of cell migration	3	129	7.99504	0.0108759	90
GO:0042129	regulation of T cell proliferation	3	132	7.89565	0.0108759	91
GO:0016044	cellular membrane organization	7	657	7.87316	0.0108759	92
GO:0051173	positive regulation of nitrogen compound metabolic process	11	1513	7.83634	0.0108759	93
GO:0007584	response to nutrient	5	370	7.63331	0.0108759	94
GO:0042306	regulation of protein import into nucleus	3	147	7.44398	0.0108759	95
GO:0008285	negative regulation of cell proliferation	7	740	7.32812	0.0108759	96
GO:0002252	immune effector process	5	403	7.26455	0.0108759	97
GO:0014070	response to organic cyclic compound	5	424	7.0516	0.0108759	98
GO:0009308	amine metabolic process	8	1013	7.01231	0.0108759	99
GO:0045785	positive regulation of cell adhesion	3	168	6.91344	0.0108759	100
GO:0044057	regulation of system process	6	618	6.88453	0.0108759	101
GO:0001934	positive regulation of protein phosphorylation	4	313	6.60453	0.0108759	102
GO:0006469	negative regulation of protein kinase activity	3	183	6.58997	0.0108759	103
GO:0045927	positive regulation of growth	3	186	6.52985	0.0108759	104
GO:0050867	positive regulation of cell activation	4	324	6.47283	0.0108759	105
GO:0050817	coagulation	5	491	6.46154	0.0108759	106
GO:0032868	response to insulin stimulus	4	356	6.12338	0.0108759	107
GO:0051090	regulation of sequence-specific DNA binding transcription factor activity	4	360	6.08283	0.0108759	108
GO:0006886	intracellular protein transport	7	1001	6.05543	0.0108759	109
GO:0009056	catabolic process	11	2215	6.04585	0.0108759	110
GO:0033674	positive regulation of kinase activity	5	560	5.96221	0.0108759	111
GO:0002684	positive regulation of immune system process	6	790	5.90558	0.0108759	112
GO:0055114	oxidation-reduction process	5	577	5.8523	0.0108759	113
GO:0006954	inflammatory response	4	417	5.56666	0.0108759	114
GO:0044283	small molecule biosynthetic process	6	904	5.40658	0.0108759	115
GO:0016337	cell-cell adhesion	4	507	4.92629	0.0108759	116
GO:0046483	heterocycle metabolic process	6	1048	4.88718	0.0108759	117
GO:0006066	alcohol metabolic process	5	819	4.65544	0.0108759	118
GO:0019538	protein metabolic process	15	5303	4.47809	0.0108759	119
GO:0030198	extracellular matrix organization	3	210	6.09448	0.0195122	120
GO:0071702	organic substance transport	4	519	4.85289	0.0195122	121
GO:0051222	positive regulation of protein transport	3	182	6.61033	0.0275989	122
GO:0042445	hormone metabolic process	3	188	6.49054	0.0275989	123
GO:0071216	cellular response to biotic stimulus	3	232	5.75389	0.0275989	124
GO:0010243	response to organic nitrogen	3	249	5.52084	0.0275989	125
GO:0016310	phosphorylation	5	983	4.08985	0.0275989	126
GO:0002683	negative regulation of immune system process	3	224	5.87218	0.0346934	127
GO:0016055	Wnt receptor signaling pathway	3	298	4.95915	0.0346934	128
GO:0043523	regulation of neuron apoptosis	3	236	5.6969	0.0411536	129
GO:0043627	response to estrogen stimulus	3	293	5.01029	0.0411536	130
GO:0042330	taxis	4	633	4.25538	0.0411536	131
GO:0007010	cytoskeleton organization	5	976	4.11133	0.0411536	132
GO:0071900	regulation of protein serine/threonine kinase activity	4	473	5.14809	0.0473288	133
GO:0006916	anti-apoptosis	3	290	5.04157	0.0473288	134
GO:0002237	response to molecule of bacterial origin	3	335	4.61496	0.0473288	135
GO:0008219	cell death	5	1087	3.79278	0.0473288	136
GO:0019216	regulation of lipid metabolic process	3	254	5.45657	0.0521765	137
GO:0022414	reproductive process	6	1453	3.82791	0.0521765	138
GO:0060284	regulation of cell development	4	735	3.83351	0.0918477	139

## Sheet: Table S7 Ont_Upreg2012
Table S7: Ontologizer analysis on up-regulated proteins in DN glomeruli, using the 2012 Gene Ontology and annotation sets. Results from the Ontologizer enrichment analysis tool on the up-regulated proteins from the Baelde list, using the Gene Ontology and Annotation files from March 2012; showing significantly enriched GO terms.The boldface terms are referred to in the manuscript text and the ita…
Tool: Ontologizer
Input protein list: "Increased" UniProtKB accessions from Table S1
Background list: the unique list of protein accessions in the annotation file
Ontology file: gene_ontology20Mar2012.obo
Annotation file: gene_association.goa_human19Mar2012
Analysis method: parent-child intersection analysis with single step Westfall-Young multiple test correction. p=<0.1
GO ID and Term Name	Population	Study	p.adjusted	Rank
GO:0048519 negative regulation of biological process	2927	35	4.41e-13	1
GO:0016265 death	1713	25	4.69e-13	2
GO:0042221 response to chemical stimulus	2761	38	5.94e-12	3
GO:0050896 response to stimulus	6656	41	1.12e-11	4
GO:0032501 multicellular organismal process	5342	37	6.46e-11	5
GO:0051179 localization	4114	33	9.07e-11	6
GO:0065008 regulation of biological quality	2390	30	5.48e-10	7
GO:0008283 cell proliferation	1444	19	6.77e-09	8
GO:0032502 developmental process	4244	31	9.96e-09	9
GO:0003014 renal system process	69	9	1.71e-08	10
GO:0048518 positive regulation of biological process	3323	31	2.45e-07	11
GO:0009719 response to endogenous stimulus	893	19	2.94e-07	12
GO:0071840 cellular component organization or biogenesis	4005	28	3.74e-07	13
GO:0009605 response to external stimulus	1268	22	7.13e-07	14
GO:0007154 cell communication	4620	31	1.23e-06	15
GO:0002376 immune system process	1806	18	1.39e-06	16
GO:0065007 biological regulation	8679	40	2.08e-06	17
GO:0035690 cellular response to drug	29	10	3.35e-06	18
GO:0051239 regulation of multicellular organismal process	1616	29	3.86e-06	19
GO:0051704 multi-organism process	1014	13	4.58e-06	20
GO:0023052 signaling	4507	28	5.05e-06	21
GO:0040007 growth	769	11	1.06e-05	22
GO:0010035 response to inorganic substance	374	16	1.22e-05	23
GO:0072577 endothelial cell apoptosis	12	4	1.42e-05	24
GO:0042493 response to drug	360	15	3.61e-05	25
GO:0043491 protein kinase B signaling cascade	86	7	4.38e-05	26
GO:0001775 cell activation	722	10	9.74e-05	27
GO:0040011 locomotion	1176	12	0.000111	28
GO:0023051 regulation of signaling	1857	22	0.000141	29
GO:0009628 response to abiotic stimulus	587	12	0.000143	30
GO:0006928 cellular component movement	1091	12	0.000157	31
GO:0065009 regulation of molecular function	1832	19	0.000175	32
GO:0008152 metabolic process	9520	39	0.000234	33
GO:0015669 gas transport	16	3	0.000248	34
GO:0048583 regulation of response to stimulus	2262	27	0.000281	35
GO:0017144 drug metabolic process	37	3	0.000346	36
GO:0044403 symbiosis, encompassing mutualism through parasitism	105	6	0.000382	37
GO:0030185 nitric oxide transport	3	2	0.000455	38
GO:0052547 regulation of peptidase activity	244	8	0.000566	39
GO:0070887 cellular response to chemical stimulus	1468	34	0.000616	40
GO:0035701 hematopoietic stem cell migration	3	2	0.000643	41
GO:0050793 regulation of developmental process	1285	22	0.000676	42
GO:0097066 response to thyroid hormone stimulus	11	3	0.000729	43
GO:0046903 secretion	753	14	0.000819	44
GO:0030104 water homeostasis	24	4	0.000843	45
GO:0010646 regulation of cell communication	1345	18	0.00101993	46
GO:0090130 tissue migration	30	3	0.00109199	47
GO:0001906 cell killing	69	3	0.00110772	48
GO:0044346 fibroblast apoptosis	4	2	0.00114058	49
GO:0009308 amine metabolic process	627	9	0.00124313	50
GO:0006793 phosphorus metabolic process	1471	13	0.0015823	51
GO:0071711 basement membrane organization	4	2	0.00173184	52
GO:0046677 response to antibiotic	39	4	0.00177746	53
GO:0006811 ion transport	813	14	0.00183826	54
GO:0032148 activation of protein kinase B activity	12	2	0.00188679	55
GO:0071214 cellular response to abiotic stimulus	130	8	0.00226434	56
GO:0040012 regulation of locomotion	404	10	0.00255498	57
GO:0006518 peptide metabolic process	75	3	0.00272501	58
GO:0030029 actin filament-based process	431	6	0.00281473	59
GO:0046209 nitric oxide metabolic process	65	3	0.00305761	60
GO:0033559 unsaturated fatty acid metabolic process	77	4	0.00437701	61
GO:0042044 fluid transport	42	3	0.00441834	62
GO:0070633 transepithelial transport	13	2	0.0046718	63
GO:0071887 leukocyte apoptosis	51	4	0.00495416	64
GO:0000060 protein import into nucleus, translocation	39	4	0.00600872	65
GO:0001655 urogenital system development	246	7	0.0061751	66
GO:0003008 system process	1629	19	0.00624959	67
GO:0019538 protein metabolic process	3794	23	0.00640229	68
GO:0071731 response to nitric oxide	10	3	0.00644702	69
GO:0010033 response to organic substance	1699	31	0.00646089	70
GO:0035821 modification of morphology or physiology of other organism	49	5	0.00691029	71
GO:0009056 catabolic process	1934	15	0.00691914	72
GO:0019835 cytolysis	28	3	0.00709734	73
GO:0051716 cellular response to stimulus	4911	39	0.00823531	74
GO:0072593 reactive oxygen species metabolic process	112	3	0.00837154	75
GO:0070848 response to growth factor stimulus	285	11	0.00874368	76
GO:0048513 organ development	2260	27	0.00959275	77
GO:0043449 cellular alkene metabolic process	40	2	0.00980122	78
GO:0000003 reproduction	1253	9	0.0100037	79
GO:0061097 regulation of protein tyrosine kinase activity	44	3	0.0105304	80
GO:0042117 monocyte activation	7	2	0.011165	81
GO:0016032 viral reproduction	460	5	0.0111922	82
GO:0032613 interleukin-10 production	29	3	0.0114035	83
GO:0070265 necrotic cell death	12	2	0.0123718	84
GO:0001816 cytokine production	380	7	0.0139484	85
GO:0016311 dephosphorylation	252	6	0.01406	86
GO:0051259 protein oligomerization	262	6	0.0146656	87
GO:0009123 nucleoside monophosphate metabolic process	208	3	0.0149646	88
GO:0048856 anatomical structure development	3715	31	0.0158809	89
GO:0044271 cellular nitrogen compound biosynthetic process	527	7	0.0169839	90
GO:0003013 circulatory system process	312	8	0.017536	91
GO:0009888 tissue development	1187	16	0.0175797	92
GO:0005975 carbohydrate metabolic process	738	7	0.0176024	93
GO:0090305 nucleic acid phosphodiester bond hydrolysis	57	2	0.0176582	94
GO:0009987 cellular process	12952	43	0.0176746	95
GO:0006629 lipid metabolic process	1107	9	0.017721	96
GO:0022610 biological adhesion	928	7	0.0183168	97
GO:0050673 epithelial cell proliferation	225	7	0.019182	98
GO:0031638 zymogen activation	18	3	0.0194883	99
GO:0003158 endothelium development	45	3	0.0201813	100
GO:0034612 response to tumor necrosis factor	90	6	0.0202455	101
GO:0072359 circulatory system development	718	12	0.0216641	102
GO:0009611 response to wounding	1082	14	0.023124	103
GO:0055114 oxidation-reduction process	552	6	0.0235729	104
GO:0071706 tumor necrosis factor superfamily cytokine production	70	4	0.0238896	105
GO:0051674 localization of cell	843	12	0.0253288	106
GO:0097048 dendritic cell apoptosis	4	2	0.0267107	107
GO:0044281 small molecule metabolic process	2461	16	0.0273517	108
GO:0034504 protein localization to nucleus	223	5	0.0282517	109
GO:2001212 regulation of vasculogenesis	5	2	0.02849	110
GO:0032879 regulation of localization	1199	20	0.0285091	111
GO:0051604 protein maturation	111	4	0.0287044	112
GO:0046688 response to copper ion	25	4	0.0293166	113
GO:0070371 ERK1 and ERK2 cascade	124	5	0.0296218	114
GO:0018209 peptidyl-serine modification	123	3	0.0298081	115
GO:0033500 carbohydrate homeostasis	95	5	0.0301052	116
GO:0097028 dendritic cell differentiation	13	2	0.0312639	117
GO:0061024 membrane organization	644	9	0.0313849	118
GO:0030224 monocyte differentiation	21	3	0.0323908	119
GO:0007243 intracellular protein kinase cascade	757	11	0.0324872	120
GO:0033993 response to lipid	69	4	0.0342527	121
GO:0002456 T cell mediated immunity	44	3	0.035477	122
GO:0071320 cellular response to cAMP	20	4	0.0356903	123
GO:0009416 response to light stimulus	194	7	0.0369047	124
GO:0009411 response to UV	89	6	0.0369211	125
GO:0051591 response to cAMP	71	4	0.037531	126
GO:0010224 response to UV-B	13	3	0.0382771	127
GO:0071241 cellular response to inorganic substance	88	10	0.0387245	128
GO:0071559 response to transforming growth factor beta stimulus	32	3	0.0393845	129
GO:0007005 mitochondrion organization	193	4	0.0408287	130
GO:0007163 establishment or maintenance of cell polarity	98	2	0.0418641	131
GO:0033619 membrane protein proteolysis	42	2	0.0427841	132
GO:0071604 transforming growth factor beta production	19	2	0.0428532	133
GO:0031589 cell-substrate adhesion	202	4	0.0438766	134
GO:0048144 fibroblast proliferation	62	3	0.0447102	135
GO:0043112 receptor metabolic process	97	2	0.0455088	136
GO:0044092 negative regulation of molecular function	668	11	0.0458569	137
GO:0001667 ameboidal cell migration	95	4	0.0469111	138
GO:0009306 protein secretion	148	6	0.0478146	139
GO:0007010 cytoskeleton organization	767	9	0.0486816	140
GO:0043114 regulation of vascular permeability	23	3	0.0490562	141
GO:0006950 response to stress	2972	24	0.0512778	142
GO:0006066 alcohol metabolic process	566	7	0.0530445	143
GO:0007009 plasma membrane organization	65	3	0.053382	144
GO:0051702 interaction with symbiont	30	4	0.0542647	145
GO:0050817 coagulation	507	7	0.0559379	146
GO:0070293 renal absorption	13	4	0.0574208	147
GO:0009653 anatomical structure morphogenesis	1941	21	0.0589527	148
GO:0051128 regulation of cellular component organization	1136	16	0.0590463	149
GO:0008629 induction of apoptosis by intracellular signals	95	4	0.0594235	150
GO:0097190 apoptotic signaling pathway	48	3	0.0600331	151
GO:0009607 response to biotic stimulus	580	7	0.0614849	152
GO:0009058 biosynthetic process	5064	26	0.0620169	153
GO:0048878 chemical homeostasis	757	15	0.0636654	154
GO:0071453 cellular response to oxygen levels	51	4	0.0638184	155
GO:0051017 actin filament bundle assembly	71	3	0.0662341	156
GO:0071322 cellular response to carbohydrate stimulus	41	4	0.0709957	157
GO:0034097 response to cytokine stimulus	482	13	0.0715651	158
GO:0051726 regulation of cell cycle	720	7	0.072065	159
GO:0043062 extracellular structure organization	144	3	0.0724765	160
GO:0072604 interleukin-6 secretion	5	2	0.0735294	161
GO:0002440 production of molecular mediator of immune response	101	3	0.0751621	162
GO:0030212 hyaluronan metabolic process	20	2	0.0764588	163
GO:0045884 regulation of survival gene product expression	25	2	0.0779737	164
GO:2000116 regulation of cysteine-type endopeptidase activity	166	7	0.0795581	165
GO:0017038 protein import	247	5	0.0814901	166
GO:0002443 leukocyte mediated immunity	322	6	0.0822321	167
GO:0006091 generation of precursor metabolites and energy	445	4	0.0839097	168
GO:0072676 lymphocyte migration	31	2	0.0840855	169
GO:0006979 response to oxidative stress	241	7	0.0864597	170
GO:0070555 response to interleukin-1	66	4	0.0878286	171
GO:0009268 response to pH	25	2	0.0885037	172
GO:0006575 cellular modified amino acid metabolic process	136	3	0.0886705	173
GO:0032101 regulation of response to external stimulus	330	12	0.0903929	174
GO:0051170 nuclear import	197	5	0.0909044	175
GO:0031342 negative regulation of cell killing	7	2	0.0909091	176
GO:0032844 regulation of homeostatic process	219	7	0.0934613	177
GO:0046068 cGMP metabolic process	32	2	0.0943393	178
GO:0071702 organic substance transport	498	7	0.0963525	179
GO:0032609 interferon-gamma production	64	3	0.0963805	180
GO:0051169 nuclear transport	320	5	0.09743	181
GO:0009895 negative regulation of catabolic process	67	3	0.0982981	182

## Sheet: Table S8 GO-E_Downreg2012
Table S8: GO-Elite analysis on down-regulated proteins in DN glomeruli, using the 2012 Gene Ontology and annotation sets. Results from the GO-Elite enrichment analysis tool on the down-regulated proteins from the Baelde list, using the Gene Ontology and Annotation files from March 2012; showing significantly enriched GO terms. The boldface terms are referred to in the manuscript text and the ital…
Tool: GO-Elite
Input protein list: "Decreased" UniProtKB accessions from Table S1
Background list: the unique list of protein accessions in the annotation file
Ontology file: gene_ontology20Mar2012.obo
Annotation file: UP2GOIDhuman19Mar2012.txt
Analysis method: ORA pruned analysis with Benjamin-Hochberg multiple test correction. p=<0.1
GO ID	GO Term Name	Study	Population	Z Score	AdjustedP	Rank
GO:0032835	glomerulus development	3	16	24.4228	0.0176702	1
GO:0061005	cell differentiation involved in kidney development	3	29	18.0696	0.0176702	2
GO:0048010	vascular endothelial growth factor receptor signaling pathway	3	29	18.0696	0.0176702	3
GO:0048762	mesenchymal cell differentiation	3	30	17.7605	0.0176702	4
GO:0010812	negative regulation of cell-substrate adhesion	3	30	17.7605	0.0176702	5
GO:0001936	regulation of endothelial cell proliferation	5	83	17.696	0.0176702	6
GO:0051270	regulation of cellular component movement	12	529	16.4679	0.0176702	7
GO:0040012	regulation of locomotion	12	539	16.303	0.0176702	8
GO:0002053	positive regulation of mesenchymal cell proliferation	3	47	14.1164	0.0176702	9
GO:2000027	regulation of organ morphogenesis	6	186	14.0078	0.0176702	10
GO:0051017	actin filament bundle assembly	3	48	13.9643	0.0176702	11
GO:0045765	regulation of angiogenesis	6	191	13.813	0.0176702	12
GO:0050679	positive regulation of epithelial cell proliferation	5	149	13.0518	0.0176702	13
GO:0010977	negative regulation of neuron projection development	3	55	13.0176	0.0176702	14
GO:0048583	regulation of response to stimulus	24	3049	12.9926	0.0176702	15
GO:0055008	cardiac muscle tissue morphogenesis	3	56	12.8969	0.0176702	16
GO:0051607	defense response to virus	3	57	12.7793	0.0176702	17
GO:0048661	positive regulation of smooth muscle cell proliferation	3	57	12.7793	0.0176702	18
GO:0001822	kidney development	5	161	12.5287	0.0176702	19
GO:0042221	response to chemical stimulus	25	3630	12.2523	0.0176702	20
GO:2000242	negative regulation of reproductive process	3	62	12.2345	0.0176702	21
GO:0043010	camera-type eye development	3	65	11.9378	0.0176702	22
GO:0010646	regulation of cell communication	16	1710	11.6243	0.0176702	23
GO:0009605	response to external stimulus	14	1393	11.3132	0.0176702	24
GO:0003014	renal system process	3	76	11.0029	0.0176702	25
GO:0001934	positive regulation of protein phosphorylation	6	313	10.5937	0.0176702	26
GO:0048678	response to axon injury	3	82	10.5732	0.0176702	27
GO:0030168	platelet activation	5	222	10.5514	0.0176702	28
GO:0008285	negative regulation of cell proliferation	9	740	10.0789	0.0176702	29
GO:0007219	Notch signaling pathway	3	91	10.0088	0.0176702	30
GO:0048771	tissue remodeling	3	92	9.95122	0.0176702	31
GO:0051216	cartilage development	3	94	9.83869	0.0176702	32
GO:0050714	positive regulation of protein secretion	3	95	9.78374	0.0176702	33
GO:0003013	circulatory system process	4	166	9.78296	0.0176702	34
GO:0048511	rhythmic process	5	267	9.5417	0.0176702	35
GO:0046474	glycerophospholipid biosynthetic process	3	103	9.37283	0.0176702	36
GO:0035295	tube development	3	109	9.09424	0.0176702	37
GO:0045786	negative regulation of cell cycle	5	304	8.88086	0.0176702	38
GO:0051241	negative regulation of multicellular organismal process	6	442	8.7393	0.0176702	39
GO:0044093	positive regulation of molecular function	11	1375	8.70994	0.0176702	40
GO:0007568	aging	5	318	8.66046	0.0176702	41
GO:0060249	anatomical structure homeostasis	4	219	8.41265	0.0176702	42
GO:0048754	branching morphogenesis of an epithelial tube	4	219	8.41265	0.0176702	43
GO:0002683	negative regulation of immune system process	4	224	8.30846	0.0176702	44
GO:0043069	negative regulation of programmed cell death	8	839	8.23028	0.0176702	45
GO:0042476	odontogenesis	3	144	7.82602	0.0176702	46
GO:0048731	system development	7	749	7.59716	0.0176702	47
GO:0001525	angiogenesis	4	265	7.56505	0.0176702	48
GO:0009266	response to temperature stimulus	3	155	7.51709	0.0176702	49
GO:0006954	inflammatory response	5	417	7.42247	0.0176702	50
GO:0002684	positive regulation of immune system process	7	790	7.35589	0.0176702	51
GO:0007243	intracellular protein kinase cascade	5	426	7.33101	0.0176702	52
GO:0045165	cell fate commitment	3	165	7.26271	0.0176702	53
GO:0040007	growth	5	437	7.22289	0.0176702	54
GO:0060627	regulation of vesicle-mediated transport	4	288	7.21701	0.0176702	55
GO:0051240	positive regulation of multicellular organismal process	6	620	7.17384	0.0176702	56
GO:0043062	extracellular structure organization	4	302	7.02415	0.0176702	57
GO:0045944	positive regulation of transcription from RNA polymerase II promoter	7	881	6.87827	0.0176702	58
GO:0050817	coagulation	5	491	6.74341	0.0176702	59
GO:0070838	divalent metal ion transport	3	217	6.22854	0.0176702	60
GO:0048468	cell development	5	574	6.13614	0.0176702	61
GO:0051130	positive regulation of cellular component organization	5	578	6.11003	0.0176702	62
GO:0044087	regulation of cellular component biogenesis	4	386	6.08767	0.0176702	63
GO:0061138	morphogenesis of a branching epithelium	3	228	6.05486	0.0176702	64
GO:0022604	regulation of cell morphogenesis	4	390	6.05043	0.0176702	65
GO:0007507	heart development	3	242	5.85045	0.0176702	66
GO:0022414	reproductive process	8	1453	5.79809	0.0176702	67
GO:0040008	regulation of growth	5	703	5.40289	0.0176702	68
GO:0008283	cell proliferation	5	744	5.20804	0.0176702	69
GO:0033554	cellular response to stress	7	1434	4.97212	0.0176702	70
GO:0007389	pattern specification process	4	507	5.15386	0.0317841	71
GO:0030855	epithelial cell differentiation	3	229	6.03967	0.0446788	72
GO:0002521	leukocyte differentiation	3	260	5.61122	0.0549312	73
GO:0001817	regulation of cytokine production	4	460	5.47521	0.0549312	74
GO:0052548	regulation of endopeptidase activity	3	286	5.3045	0.0549312	75
GO:0032844	regulation of homeostatic process	3	288	5.28255	0.0549312	76
GO:0005975	carbohydrate metabolic process	6	1385	4.20387	0.0549312	77
GO:0016192	vesicle-mediated transport	5	1153	3.83015	0.0659174	78
GO:0000902	cell morphogenesis	3	225	6.10102	0.0749308	79
GO:0001701	in utero embryonic development	3	308	5.07435	0.0749308	80
GO:0032269	negative regulation of cellular protein metabolic process	3	341	4.76952	0.0749308	81
GO:0046700	heterocycle catabolic process	3	374	4.50355	0.0749308	82
GO:0044057	regulation of system process	4	618	4.53655	0.0903785	83
GO:0010324	membrane invagination	3	346	4.72695	0.0973245	84
GO:0006793	phosphorus metabolic process	5	1212	3.68577	0.0973245	85

## Sheet: Table S9 Ont_Downreg2012
Table S9: Ontologizer analysis on down-regulated proteins in DN glomeruli, using the 2012 Gene Ontology and annotation sets. Results from the Ontologizer enrichment analysis tool on the down-regulated proteins from the Baelde list, using the Gene Ontology and Annotation files from March 2012; showing significantly enriched GO terms. The boldface terms are referred to in the manuscript text and th…
Tool: Ontologizer
Input protein list: "Decreased" UniProtKB accessions from Supplemental Table S1
Background list: the unique list of protein accessions in the annotation file
Ontology file: gene_ontology20Mar2012.obo
Annotation file: gene_association.goa_human19Mar2012
Analysis method: parent-child intersection analysis with single step Westfall-Young multiple test correction. p=<0.1
GO ID and GO Term	Population	Study	p.adjusted	Rank
GO:0040011 locomotion	1176	20	4.28e-12	1
GO:0006928 cellular component movement	1091	19	7.81e-11	2
GO:0050896 response to stimulus	6656	36	1.15e-08	3
GO:0023052 signaling	4507	30	1.91e-08	4
GO:0032502 developmental process	4244	29	2.61e-08	5
GO:0032501 multicellular organismal process	5342	32	4.35e-08	6
GO:0051674 localization of cell	843	17	3.48e-07	7
GO:0008283 cell proliferation	1444	16	5.7e-07	8
GO:0071840 cellular component organization or biogenesis	4005	26	1.08e-06	9
GO:0001655 urogenital system development	246	11	1.8e-06	10
GO:0007154 cell communication	4620	29	2.26e-06	11
GO:0051179 localization	4114	25	8.28e-06	12
GO:0009605 response to external stimulus	1268	18	2.66e-05	13
GO:0040007 growth	769	10	3.37e-05	14
GO:0048519 negative regulation of biological process	2927	25	3.72e-05	15
GO:0030029 actin filament-based process	431	8	4.25e-05	16
GO:0065007 biological regulation	8679	36	4.39e-05	17
GO:0002376 immune system process	1806	15	5.07e-05	18
GO:0072359 circulatory system development	718	15	0.000166	19
GO:0042221 response to chemical stimulus	2761	26	0.000179	20
GO:0048511 rhythmic process	198	5	0.000203	21
GO:0001775 cell activation	722	9	0.000284	22
GO:0051704 multi-organism process	1014	10	0.000335	23
GO:0048583 regulation of response to stimulus	2262	24	0.000351	24
GO:0033002 muscle cell proliferation	98	6	0.000386	25
GO:0003013 circulatory system process	312	8	0.000403	26
GO:0070493 thrombin receptor signaling pathway	8	2	0.000412	27
GO:0000003 reproduction	1253	11	0.000434	28
GO:0016265 death	1713	13	0.000475	29
GO:0009628 response to abiotic stimulus	587	10	0.00081	30
GO:0009611 response to wounding	1082	15	0.00114	31
GO:0010463 mesenchymal cell proliferation	46	4	0.00124	32
GO:0065009 regulation of molecular function	1832	16	0.00139	33
GO:0009653 anatomical structure morphogenesis	1941	22	0.00157	34
GO:0048518 positive regulation of biological process	3323	23	0.00379	35
GO:0010646 regulation of cell communication	1345	16	0.00388	36
GO:0051764 actin crosslink formation	4	2	0.00594	37
GO:0050673 epithelial cell proliferation	225	7	0.00661	38
GO:0008152 metabolic process	9520	34	0.00687	39
GO:0048008 platelet-derived growth factor receptor signaling pathway	35	3	0.00807	40
GO:0034109 homotypic cell-cell adhesion	35	2	0.00822	41
GO:0061061 muscle structure development	423	8	0.00827	42
GO:0097205 renal filtration	15	3	0.00868	43
GO:0006366 transcription from RNA polymerase II promoter	1253	7	0.00874	44
GO:0043462 regulation of ATPase activity	23	2	0.00875	45
GO:0060249 anatomical structure homeostasis	186	4	0.00904	46
GO:0009888 tissue development	1187	15	0.00923	47
GO:0035295 tube development	402	8	0.00945	48
GO:0007010 cytoskeleton organization	767	8	0.0100701	49
GO:0009100 glycoprotein metabolic process	304	4	0.0104103	50
GO:0009607 response to biotic stimulus	580	8	0.0107134	51
GO:0003014 renal system process	69	3	0.012158	52
GO:0022610 biological adhesion	928	7	0.0126258	53
GO:0007568 aging	210	5	0.012699	54
GO:0060537 muscle tissue development	286	8	0.0132752	55
GO:0048010 vascular endothelial growth factor receptor signaling pathway	42	3	0.0135378	56
GO:0007243 intracellular protein kinase cascade	757	10	0.0163079	57
GO:0019538 protein metabolic process	3794	17	0.016722	58
GO:0019233 sensory perception of pain	66	2	0.0180513	59
GO:0050878 regulation of body fluid levels	601	8	0.0181695	60
GO:0051604 protein maturation	111	3	0.0183361	61
GO:0043491 protein kinase B signaling cascade	86	4	0.0190953	62
GO:0006793 phosphorus metabolic process	1471	10	0.0196225	63
GO:0001763 morphogenesis of a branching structure	188	6	0.0218669	64
GO:0001657 ureteric bud development	97	5	0.0222968	65
GO:0001816 cytokine production	380	6	0.0232229	66
GO:0048771 tissue remodeling	105	3	0.0242157	67
GO:0009987 cellular process	12952	40	0.025132	68
GO:0048468 cell development	1365	18	0.0274006	69
GO:0050817 coagulation	507	7	0.0275196	70
GO:0006629 lipid metabolic process	1107	8	0.0282257	71
GO:0051239 regulation of multicellular organismal process	1616	18	0.0286033	72
GO:0048678 response to axon injury	52	3	0.0316378	73
GO:0060395 SMAD protein signal transduction	17	2	0.0319388	74
GO:0043112 receptor metabolic process	97	2	0.0319613	75
GO:0006952 defense response	1179	13	0.0323544	76
GO:0040012 regulation of locomotion	404	12	0.032552	77
GO:0045930 negative regulation of mitotic cell cycle	37	2	0.0328063	78
GO:0050795 regulation of behavior	125	5	0.0332191	79
GO:0019079 viral genome replication	43	2	0.034289	80
GO:0005975 carbohydrate metabolic process	738	6	0.0355407	81
GO:0070741 response to interleukin-6	19	2	0.035807	82
GO:0003401 axis elongation	23	2	0.0372826	83
GO:0035924 cellular response to vascular endothelial growth factor stimulus	18	2	0.0381011	84
GO:0007219 Notch signaling pathway	87	3	0.0403664	85
GO:0007015 actin filament organization	203	7	0.0414549	86
GO:0048646 anatomical structure formation involved in morphogenesis	753	13	0.0421774	87
GO:0043062 extracellular structure organization	144	3	0.0424264	88
GO:0031589 cell-substrate adhesion	202	4	0.0438766	89
GO:2001012 mesenchymal cell differentiation involved in renal system development	6	2	0.0445485	90
GO:0051336 regulation of hydrolase activity	778	11	0.0454496	91
GO:0023051 regulation of signaling	1857	18	0.0469443	92
GO:0060541 respiratory system development	167	4	0.0481882	93
GO:0050886 endocrine process	49	2	0.0482762	94
GO:0046903 secretion	753	7	0.0489051	95
GO:0060840 artery development	39	3	0.0541221	96
GO:0044270 cellular nitrogen compound catabolic process	563	4	0.0581369	97
GO:0007166 cell surface receptor signaling pathway	2232	20	0.0600214	98
GO:0001935 endothelial cell proliferation	83	5	0.0660963	99
GO:0019637 organophosphate metabolic process	263	3	0.0665607	100
GO:0051246 regulation of protein metabolic process	1322	11	0.0669384	101
GO:0033559 unsaturated fatty acid metabolic process	77	2	0.0674738	102
GO:2000027 regulation of organ morphogenesis	126	6	0.0675722	103
GO:0022603 regulation of anatomical structure morphogenesis	533	9	0.0678044	104
GO:0006950 response to stress	2972	21	0.0688226	105
GO:0051302 regulation of cell division	82	2	0.0702441	106
GO:0051716 cellular response to stimulus	4911	32	0.0704145	107
GO:0016192 vesicle-mediated transport	910	8	0.0715927	108
GO:0048871 multicellular organismal homeostasis	143	3	0.0730891	109
GO:0007167 enzyme linked receptor protein signaling pathway	823	11	0.0748681	110
GO:0010033 response to organic substance	1699	20	0.0749582	111
GO:0030030 cell projection organization	864	8	0.0753967	112
GO:0032879 regulation of localization	1199	16	0.0764334	113
GO:0050792 regulation of viral reproduction	90	2	0.0765394	114
GO:0003073 regulation of systemic arterial blood pressure	56	3	0.0793124	115
GO:0090399 replicative senescence	10	2	0.0802139	116
GO:0001501 skeletal system development	369	6	0.0802214	117
GO:0060021 palate development	67	2	0.0842722	118
GO:0070371 ERK1 and ERK2 cascade	124	3	0.0862345	119
GO:0072511 divalent inorganic cation transport	266	3	0.0906101	120
GO:0016055 Wnt receptor signaling pathway	276	5	0.0906828	121
GO:0010977 negative regulation of neuron projection development	29	3	0.0920148	122
GO:0002682 regulation of immune system process	933	12	0.0954711	123
GO:0072001 renal system development	200	11	0.0972694	124
GO:0044236 multicellular organismal metabolic process	64	2	0.0986074	125
GO:0045165 cell fate commitment	205	4	0.0995332	126
GO:0051017 actin filament bundle assembly	71	5	0.0996309	127
